# Supplementary material for: Good Health-Related Quality of Life in Older Patients One Year after mTBI despite Incomplete Recovery: An Indication of the Disability Paradox?
Source: J Clin Med. 2024 May 1;13(9):2655. doi: 10.3390/jcm13092655 (PMC11084863; doi:10.3390/jcm13092655)
Supplement: Supplementary file 1 [file jcm-13-02655-s001.zip]

Archive with 1 entries (1 files):
- jcm-2956753-supplementary.pdf
